# Supplementary material for: Serum bile acids profiles are altered without change of the gut microbiota composition following a seven-day prednisolone therapy in severe alcoholic hepatitis
Source: Gut Microbes. 2024 Jul 30;16(1):2382767. doi: 10.1080/19490976.2024.2382767 (PMC11290774; doi:10.1080/19490976.2024.2382767)
Supplement: Supplemental Material [file KGMI_A_2382767_SM7614.zip]

Archive with 1 entries (1 files):
- Supplementary_Article_DEsparteiro.docx
